# Supplementary material for: Mechanisms of oat (Avena sativa L.) acclimation to phosphate deficiency
Source: PeerJ. 2017 Nov 1;5:e3989. doi: 10.7717/peerj.3989 (PMC5671117; doi:10.7717/peerj.3989)
Supplement: Data S1 [file peerj-05-3989-s007.zip]

Archive with 41 entries (41 files):
- Zebrowska Raw Data PeerJ/Extracellular APase 1st week.xls
- Zebrowska Raw Data PeerJ/Extracellular APase 2nd week.xls
- Zebrowska Raw Data PeerJ/Extracellular APase 3rd week.xls
- Zebrowska Raw Data PeerJ/Intacellular APase shoot 3rd week.xls
- Zebrowska Raw Data PeerJ/Intracellular APase root 1st week.xls
- Zebrowska Raw Data PeerJ/Intracellular APase root 2nd week.xls
- Zebrowska Raw Data PeerJ/Intracellular APase root 3rd week.xls
- Zebrowska Raw Data PeerJ/Intracellular APase shoot 1st week.xls
- Zebrowska Raw Data PeerJ/Intracellular APase shoot 2nd week.xls
- Zebrowska Raw Data PeerJ/Photosynthesis 1st week.xls
- Zebrowska Raw Data PeerJ/Photosynthesis 2nd week.xls
- Zebrowska Raw Data PeerJ/Photosynthesis 3rd week.xls
- Zebrowska Raw Data PeerJ/Pi mycorrhiza.xlsx
- Zebrowska Raw Data PeerJ/Pi root 1st week.xls
- Zebrowska Raw Data PeerJ/Pi root 2nd week.xls
- Zebrowska Raw Data PeerJ/Pi root 3rd week.xls
- Zebrowska Raw Data PeerJ/Pi shoot 1st week.xls
- Zebrowska Raw Data PeerJ/Pi shoot 2nd week.xls
- Zebrowska Raw Data PeerJ/Pi shoot 3rd week.xls
- Zebrowska Raw Data PeerJ/Pt root 1st week.xlsx
- Zebrowska Raw Data PeerJ/Pt root 2nd week.xlsx
- Zebrowska Raw Data PeerJ/Pt root 3rd week.xlsx
- Zebrowska Raw Data PeerJ/Pt shoot 1st week.xlsx
- Zebrowska Raw Data PeerJ/Pt shoot 2nd week.xlsx
- Zebrowska Raw Data PeerJ/Pt shoot 3rd week.xlsx
- Zebrowska Raw Data PeerJ/Root FW 1st week.xls
- Zebrowska Raw Data PeerJ/Root FW 2nd week.xls
- Zebrowska Raw Data PeerJ/Root FW 3rd week.xls
- Zebrowska Raw Data PeerJ/Root length 1st week.xls
- Zebrowska Raw Data PeerJ/Root length 2nd week.xls
- Zebrowska Raw Data PeerJ/Root length 3rd week.xls
- Zebrowska Raw Data PeerJ/Shoot FW 1st week.xls
- Zebrowska Raw Data PeerJ/Shoot FW 2nd week.xls
- Zebrowska Raw Data PeerJ/Shoot FW 3rd week.xls
- Zebrowska Raw Data PeerJ/Shoot heighr 1st week.xls
- Zebrowska Raw Data PeerJ/shoot height 2nd week.xls
- Zebrowska Raw Data PeerJ/Shoot height 3rd week.xls
- Zebrowska Raw Data PeerJ/soluble sugars root 3rd week.xls
- Zebrowska Raw Data PeerJ/soluble sugars shoot 3rd week.xls
- Zebrowska Raw Data PeerJ/Starch root 3rd week.xls
- Zebrowska Raw Data PeerJ/Starch shoot 3rd week.xls
