# Supplementary material for: Mechanisms of oat (Avena sativa L.) acclimation to phosphate deficiency
Source: PeerJ. 2017 Nov 1;5:e3989. doi: 10.7717/peerj.3989 (PMC5671117; doi:10.7717/peerj.3989)
Supplement: Data S1 [file peerj-05-3989-s007.zip › Zebrowska Raw Data PeerJ/Extracellular APase 1st week.xls]

## Sheet: Arkusz1
ARAB				KREZUS				RAJTAR				SZAKAL
+P	PA	-P		+P	PA	-P		+P	PA	-P		+P	PA	-P
1.42	2.11	1.94										2.667	2.088
1.23		2.05			0.843	2.7		3.311	3.331	4.168		2.471		5.59
1.57	1.98	2.36			0.853	2.511		2.953		5.021			1.991	4.703
1.47	2.05	2.38		0.703	1.102	2.995		3.624	2.668	4.795			2.279	4.964
1.13	1.11	2.17		0.645	1.102	2.577		3.655	3.002	4.636		1.89	1.604	2.311
1.34		2.06		0.598	0.57	0.535			2.095			1.908	1.568
1.55	1.15	2.39		0.545	0.586	0.535			2.025			1.6	1.459	2.451
1.53	1.26	2.33		0.516	0.674	0.659		1.776	2.335			1.574	1.391	2.47
1.62	1.25	1.65		0.542	0.716	0.659		1.776	2.29
1.62	1.2	1.65										1.24
1.62	1.37	1.55
1.64	1.37	1.53
1.93		2.63
1.2		2.77
1.58
1.56		1.87
1.41		1.98
1.49529	1.485	2.08187		0.5915	0.80575	1.64638		2.84917	2.53514	4.655		1.90714	1.76857	3.74817	Mean
0.194683	0.397387	0.377875		0.0716233	0.209908	1.13154		0.869158	0.487018	0.361057		0.507611	0.345869	1.49426	SD
