# Supplementary material for: Mechanisms of oat (Avena sativa L.) acclimation to phosphate deficiency
Source: PeerJ. 2017 Nov 1;5:e3989. doi: 10.7717/peerj.3989 (PMC5671117; doi:10.7717/peerj.3989)
Supplement: Data S1 [file peerj-05-3989-s007.zip › Zebrowska Raw Data PeerJ/Extracellular APase 2nd week.xls]

## Sheet: Arkusz1
ARAB				KREZUS				RAJTAR				SZAKAL
+P	PA	-P		+P	PA	-P		+P	PA	-P		+P	PA	-P
0.65	1.28	2.54						0.514474	0.645719			1.197	0.867	2.292
0.68	1.31	2.53						0.544737	0.596048			0.185	0.857	2.417
0.63	1.25	2.27						0.575	0.596048			0.899	0.832	2.786
0.6	1.3	2.11				1.38863		0.943654	0.710096			1.043	0.878	2.97
1.26	0.81	2.06				1.38863		0.943654	0.710096			0.79	0.954	2.773
1.16	0.82	2.1				1.26291		0.943654	0.710096			0.783	0.933	2.716
1.15	0.96	2.2		0.814	0.684	1.882			1.896			0.925	0.823	2.442
1.18	0.91	2.35		0.818	0.694	1.863			2.101			0.911	0.834	2.421
1.39	1.58	2.48		0.935	0.937	2.563		1.902	1.729	5.561		0.58	0.436	1.488
1.46	1.52	2.38		0.907	0.948	2.482		1.837	1.877	6.397		1.57		2.3
1.42	1.82	3.11		1.197	1.204	3.979		0.745	0.782	3.918		1.4		2.05
1.5	1.81	3		1.197	1.204	3.979		0.762	0.705	4.213		1.3		2.1
				1.322	1.44	3.566		0.76	0.853	3.74		1.52		2.03
1.12		2.85		1.322	1.44	3.566		0.724	0.836	3.703
1.18		3.22
1.25		3.16
1.28		3.51
0.88		3.52
1.10529	1.28083	2.67		1.064	1.06888	2.5382		0.932931	1.05336	4.58867		1.00792	0.823778	2.36808	Mean
0.303482	0.355999	0.497255		0.218047	0.30063	1.06884		0.462089	0.565874	1.12348		0.391653	0.15221	0.398428	SD
pęd
+P	-P
1.12	2.85
1.18	3.22
1.25	3.16
1.28	3.51
0.88	3.52
1.142	3.252
0.159123	0.278155
1
pęd
+P	-P
1.3	3.34
1.86	3.2
1.4	2.6
1.6	2.8
1.69	3.5
1.81	2.56
	2.48
1.61	2.92571
0.223249	0.414522
1
pęd
+P	-P
	2.3
	2.05
	2.1
	2.03
#DIV/0!	2.12
#DIV/0!	#NAME?
