# Supplementary material for: Mechanisms of oat (Avena sativa L.) acclimation to phosphate deficiency
Source: PeerJ. 2017 Nov 1;5:e3989. doi: 10.7717/peerj.3989 (PMC5671117; doi:10.7717/peerj.3989)
Supplement: Data S1 [file peerj-05-3989-s007.zip › Zebrowska Raw Data PeerJ/Intacellular APase shoot 3rd week.xls]

## Sheet: Arkusz1
ARAB				KREZUS				RAJTAR				SZAKAL
+P	PA	-P		+P	PA	-P		+P	PA	-P		+P	PA	-P
15.8	15.6	18.2										5.317	5.408	2.412
16.6	16.2	19.1										5.278	5.252	2.424
16.1	16.5	19.1											2.537	2.09
21.3	19.083	18.2											2.324	2.153
22.5	15.666	15.2		10.53	9.961	17.41		29.848	21.85	25.625
22.6	16	16.7		10.826	10.083	17.222		28.08	21.622	27.456
				11.918	10.925	18.342		27.398	23.002	25.91
				12.056	11.098	18.317		27.284	21.158	25.91
												8.1732		4.94145
												9.2991		5.421
												8.764		5.195
												8.354		4.9982
		8.945
		9.684
		8.48765
19.15	16.5082	14.8463		11.3325	10.5168	17.8227		28.1525	21.908	26.2252		7.53088	3.88025	3.70433	Mean
3.30983	1.30515	4.52978		0.767422	0.577788	0.590245		1.18371	0.784112	0.831427		1.7728	1.67749	1.54438	SD
