# Supplementary material for: Mechanisms of oat (Avena sativa L.) acclimation to phosphate deficiency
Source: PeerJ. 2017 Nov 1;5:e3989. doi: 10.7717/peerj.3989 (PMC5671117; doi:10.7717/peerj.3989)
Supplement: Data S1 [file peerj-05-3989-s007.zip › Zebrowska Raw Data PeerJ/Intracellular APase root 1st week.xls]

## Sheet: Arkusz1
ARAB				KREZUS				RAJTAR				SZAKAL
+P	PA	-P		+P	PA	-P		+P	PA	-P		+P	PA	-P
10.333	10.5	15.625		7.062	7.215	10.78		9.407	8.705	11.783		10.046	8.642	9.266
10.792	9.042	15.083		6.921	7.112	10.566		9.173	8.174	11.211		10.628	8.58	9.36
10.958	10.417	15		7.082	6.37	10.764		9.1	8.216	6.838		7.114	7.118	10.509
19.867	14.917	19.583		7.363	6.734	10.504		9.126	7.826	6.032		7.038	7.118	9.224
19	15.667	18.666
18.133	14.417	17.749
												5.48355
												5.8797
14.8472	12.4933	16.951		7.107	6.85775	10.6535		9.2015	8.23025	8.966		7.69821	7.8645	9.58975	Mean
4.5867	2.82287	1.97786		0.185096	0.38535	0.139307		0.140291	0.361558	2.95027		2.1487	0.862355	0.615465	SD
