# Supplementary material for: Mechanisms of oat (Avena sativa L.) acclimation to phosphate deficiency
Source: PeerJ. 2017 Nov 1;5:e3989. doi: 10.7717/peerj.3989 (PMC5671117; doi:10.7717/peerj.3989)
Supplement: Data S1 [file peerj-05-3989-s007.zip › Zebrowska Raw Data PeerJ/Intracellular APase root 2nd week.xls]

## Sheet: Arkusz1
ARAB				KREZUS				RAJTAR				SZAKAL
+P	PA	-P		+P	PA	-P		+P	PA	-P		+P	PA	-P
9.458	12.583	15		3.2						1.6		5.138	5.717	6.614
8.542	11.375	15		4.16						1.6		5.179	5.45	6.905
8.25	12	15		3.52				3.13333		1.6		5.056	4.774	6.614
9.458	11.4	11.417		3.52				2.6		1.6		4.877	4.93	6.614
9.292	6.042	11.833		2.13333				5.824	5.564	2.496
8.75	10.55	11.333		3.692	3.172	8.22		6.136	5.589	2.387
				3.939	3.159	7.977		7.696	6.334	4.025
				3.52	3.104	7.442		7.696	6.334	4.025
				3.733	2.913	7.385								4.52862
														4.16583
	5.33	12.8												4.27842
	6	12.8										4.64955		5.2959
												4.44105		5.5044
8.95833	9.41	13.1479		3.49081	3.087	7.756		5.51422	5.95525	2.41663		4.8901	5.21775	5.61335
0.515585	3.05929	1.62796		0.578543	0.119686	0.408401		2.19837	0.437462	1.05887		0.29398	0.440797	1.10899
4.5453	4.75463
0.147432	0.608208
