# Supplementary material for: Mechanisms of oat (Avena sativa L.) acclimation to phosphate deficiency
Source: PeerJ. 2017 Nov 1;5:e3989. doi: 10.7717/peerj.3989 (PMC5671117; doi:10.7717/peerj.3989)
Supplement: Data S1 [file peerj-05-3989-s007.zip › Zebrowska Raw Data PeerJ/Intracellular APase root 3rd week.xls]

## Sheet: Arkusz1
ARAB				KREZUS				RAJTAR				SZAKAL
+P	PA	-P		+P	PA	-P		+P	PA	-P		+P	PA	-P
16.625	15.717	12.925		2.319	1.612	5.538		5.054	5.21	7.904		5.317	5.408
13.65	14.15	13.683		2.558	1.42	5.486		5.335	5.335	7.383		5.278	5.252
14.233	15.283	14.092		2.954	2.418	4.056		4.678	4.295	7.394		1.061	2.537
12.25	7.083	10.042		3.058	2.371	4.03		3.998	4.295	7.394		0.936	2.324
11.792	7.542	9.458
11.458	7.5	8.542
												1.80144		14.3031
												1.94322		16.0128
												2.06832		12.8019
												2.10763		15.3873
														17.5557
13.3347	11.2125	11.457		2.72225	1.95525	4.7775		4.76625	4.78375	7.51875		2.56408	3.88025	15.2122	Mean
1.93964	4.23784	2.38951		0.344492	0.513582	0.84846		0.578582	0.566662	0.256886		1.74336	1.67749	1.78883	SD
pęd
+P	-P
7.63715	7.72517
8.0575	4.93183
1
pęd
+P	-P
3.7947	6.6303
4.0449	5.3376
2.73135	3.2109
2.996	5.743
2.7032	5.642
3.25403	5.31276
0.624697	1.26963
1
pęd
+P	-P
1.80144	14.3031
1.94322	16.0128
2.06832	12.8019
2.10763	15.3873
	17.5557
1.98015	15.2122
0.138234	1.78883
