# Supplementary material for: Mechanisms of oat (Avena sativa L.) acclimation to phosphate deficiency
Source: PeerJ. 2017 Nov 1;5:e3989. doi: 10.7717/peerj.3989 (PMC5671117; doi:10.7717/peerj.3989)
Supplement: Data S1 [file peerj-05-3989-s007.zip › Zebrowska Raw Data PeerJ/Intracellular APase shoot 1st week.xls]

## Sheet: Arkusz1
ARAB				KREZUS				RAJTAR				SZAKAL
+P	PA	-P		+P	PA	-P		+P	PA	-P		+P	PA	-P
28.58	19.8	26.8		14.477	13.361	22.204		18.928	22.256	21.164		27.248	20.488	20.072
25.91	20.6	24.58		14.797	13.637	21.459		19.344	21.996	20.707		26.936	21.112	19.656
22	20.6	24.8		13.613	13.79	22.88		21.247	23.244	18.74		23.608	24.892	25.584
25.6	20.25	22.917		13.613	13.79	21.736		21.653	22.737	19.324		23.4	23.187	25.688
24.8	26.167	22.333
26	26.583	21.083
25.4817	22.3333	23.7522		14.125	13.6445	22.0697		20.293	22.5582	19.9838		25.298	22.4197	22.75	Mean
2.1285	3.14718	2.04492		0.605468	0.202294	0.621539		1.3569	0.550662	1.13992		2.07718	2.01184	3.33706	SD
pęd
+P	-P
13.8051	12.7403
16.5132	13.5667
1
pęd
+P	-P
1.8765	6.4218
2.4603	6.9222
4.19085	7.8813
3.5431	6.1034
3.914	7.1943
3.19695	6.9046
0.988441	0.691592
1
pęd
+P	-P
2.43945	1.31355
1.5846	2.73135
2.77305	1.68885
2.3043	2.3045
2.1063	1.9734
2.24154	2.00233
0.440304	0.546878
