# Supplementary material for: Mechanisms of oat (Avena sativa L.) acclimation to phosphate deficiency
Source: PeerJ. 2017 Nov 1;5:e3989. doi: 10.7717/peerj.3989 (PMC5671117; doi:10.7717/peerj.3989)
Supplement: Data S1 [file peerj-05-3989-s007.zip › Zebrowska Raw Data PeerJ/Intracellular APase shoot 2nd week.xls]

## Sheet: Arkusz1
ARAB				KREZUS				RAJTAR				SZAKAL
+P	PA	-P		+P	PA	-P		+P	PA	-P		+P	PA	-P
21.4	15.6	23.1										8.798	16.474	36.608
22.5	16.2	17										8.798	17.139	38.667
20.7	16.5	16.3			10.24			8.32				8.897	14.4	37.346
19	19.083	16.2			9.28							7.81	14.212	37.346
19.1	15.666	16.2			8	7.33333		7.68	8.64	15.2		14.67	16.8
19.3	16	16				7		8.32	11.84	15.2		14.67	10.27
				13.003	10.146	9.789		15.506	16.224	28.256
				12.428	9.828	9.009		14.851	15.522	27.341
				12.116	7.946	15.652		13.925	15.2	24.024
				11.96	7.862	15.704		13.698	14.837	23.504
20.3333	16.5082	17.4667		12.3767	9.04314	10.7479		11.7571	13.7105	22.2542		10.6072	14.8825	37.4918	Mean
1.43759	1.30515	2.78113		0.460611	1.08073	3.95632		3.47235	2.90846	5.76394		3.17201	2.57911	0.857266	SD
+P	-P
10.8855	8.90666
13.3613	10.7502
1
pęd
+P	-P
3.4245	6.23415
3.31515	6.46767
2.31435	4.3785
2.52285	5.52525
4.4986	5.98395
	6.65115
3.21509	5.87345
0.86484	0.831426
1
pęd
+P	-P
#DIV/0!	#DIV/0!
#DIV/0!	#DIV/0!
