# Supplementary material for: Mechanisms of oat (Avena sativa L.) acclimation to phosphate deficiency
Source: PeerJ. 2017 Nov 1;5:e3989. doi: 10.7717/peerj.3989 (PMC5671117; doi:10.7717/peerj.3989)
Supplement: Data S1 [file peerj-05-3989-s007.zip › Zebrowska Raw Data PeerJ/Photosynthesis 1st week.xls]

## Sheet: Arkusz1
ARAB				KREZUS				RAJTAR				SZAKAL
+P	PA	-P		+P	PA	-P		+P	PA	-P		+P	PA	-P
4260.98	4220	4145.52		5223.95	4197.82	3735.28		3122.59	2459.98	3605.68		2151.19	2302.09	2143.02
3580.92	4322.58	4235.7		4166.98	3736.29	4099.94		4451.67	3542.56	4700.48		4491.63	2964.8	4057.6
3888.09	3980.41	3901.17		4334.86	4797.7	4599.36		4299.12	3841.32	4075.42		3793.72	4100.32	4117.04
3910	4174.33	4094.13		4575.26	4243.94	4144.86		3957.79	3281.29	4127.19		3478.85	3122.41	3439.22
340.556	175.599	173.084		568.017	532.202	433.787		727.319	726.789	549.234		1201.57	909.417	1122.94	Mean
															SD
3.91	4.17433	4.09413		4.57526	4.24394	4.14486		3.95779	3.28129	4.12719		3.47885	3.12241	3.43922
0.340556	0.175599	0.173084		0.568017	0.532202	0.433787		0.727319	0.726789	0.549234		1.20157	0.909417	1.12294	Mean
															SD
