# Supplementary material for: Mechanisms of oat (Avena sativa L.) acclimation to phosphate deficiency
Source: PeerJ. 2017 Nov 1;5:e3989. doi: 10.7717/peerj.3989 (PMC5671117; doi:10.7717/peerj.3989)
Supplement: Data S1 [file peerj-05-3989-s007.zip › Zebrowska Raw Data PeerJ/Photosynthesis 2nd week.xls]

## Sheet: Arkusz1
ARAB				KREZUS				RAJTAR				SZAKAL
+P	PA	-P		+P	PA	-P		+P	PA	-P		+P	PA	-P
3650.37	3688.52	3504.74		4001.72	4624.76	3172.24		2910.77	3017.26	3189.51		4988.45	2153.64	2547.09
3886.58	4168.83	3294.42		4465.73	4245.1	4142.5		3736.44	2927.85	3673.18		3240.89	3716.05	3034.54
3575.51	4186.03	3427.16		3584	4032.9	3408.5		4054.13	3893.15	3225.16		3567.16	3728.37	2636.09
3704.15	4014.46	3408.77		4017.15	4300.92	3574.41		3567.12	3279.42	3362.62		3932.17	3199.35	2739.24	Mean
162.356	282.407	106.363		441.063	299.853	505.962		590.189	533.385	269.543		929.2	905.636	259.582	SD
3.70415	4.01446	3.40877		4.01715	4.30092	3.57441		3.56712	3.27942	3.36262		3.93217	3.19935	2.73924	Mean
0.162356	0.282407	0.106363		0.441063	0.299853	0.505962		0.590189	0.533385	0.269543		0.9292	0.905636	0.259582	SD
