# Supplementary material for: Mechanisms of oat (Avena sativa L.) acclimation to phosphate deficiency
Source: PeerJ. 2017 Nov 1;5:e3989. doi: 10.7717/peerj.3989 (PMC5671117; doi:10.7717/peerj.3989)
Supplement: Data S1 [file peerj-05-3989-s007.zip › Zebrowska Raw Data PeerJ/Photosynthesis 3rd week.xls]

## Sheet: Arkusz1
ARAB				KREZUS				RAJTAR				SZAKAL
1 TYDZIEŃ				1 TYDZIEŃ				1 TYDZIEŃ				1 TYDZIEŃ
+P	F	-P		+P	F	-P		+P	F	-P		+P	F	-P
3380.62	3612.11	2202.55		3693.17	3890.2	2817.58		3350.42	3494.22	1844.5		3996.05	4197.86	1373.58
3452.67	4007.18	2797.91		4339.52	4168.55	2821.28		3554.97	3651.73	2160.81		3490.75	3212.57	2641.33
4159.84	3500.04	2465.75		3995.19	4036.25	3099.36		3306.74	3507.3	1954.46		2986.7	3441.1	2431.51
							Martyny K
			Ewy Z
			Martyny K
3664.38	3706.44	2488.74		4009.29	4031.66	2912.74		3404.04	3551.08	1986.59		3491.17	3617.17	2148.81
430.591	266.408	298.346		323.405	139.232	161.625		132.52	87.4067	160.587		504.677	515.702	679.514
3.66438	3.70644	2.48874		4.00929	4.03166	2.91274		3.40404	3.55108	1.98659		3.49117	3.61717	2.14881
0.430591	0.266408	0.298346		0.323405	0.139232	0.161625		0.13252	0.0874067	0.160587		0.504677	0.515702	0.679514
