# Supplementary material for: Mechanisms of oat (Avena sativa L.) acclimation to phosphate deficiency
Source: PeerJ. 2017 Nov 1;5:e3989. doi: 10.7717/peerj.3989 (PMC5671117; doi:10.7717/peerj.3989)
Supplement: Data S1 [file peerj-05-3989-s007.zip › Zebrowska Raw Data PeerJ/Pi mycorrhiza.xlsx]

## Sheet: Arkusz1
Shoot	ARAB							KREZUS
+P	+PM	PA	PAM	-P	-PM	+P	+PM	PA	PAM	-P	-PM	Pi
	104.309	118.922		11.235				37.051	76.493	18.406	15.299
	107.318	122.508		10.677	10.03			34.96	77.09		16.733
	140.416	126.99			13.039			34.462	77.09		16.095
	138.41	105.078			12.036	108.763	112.349	32.37	87.648		18.167
248.124	145.431	105.078	174.798		12.437	112.349	104.7	31.374	87.598	20.159	18.008
245.733		102.09	178.085	12.649	13.239	114.739	114.261	31.872	87.648	26.374	18.725
	176.924	103.335	162.547	11.454	13.239	100.994		34.445	79.082		18.406
	170.906	105.327	169.32	13.346	14.242	103.982	154.26	35.856	80.078		17.052
	102.704	106.074	170.117	13.546	20.394		135.775	35.773	78.485		17.848
138.643	102.905	107.867		10.06	20.561	147.607		35.258	74.501		15.847
135.655	103.106	109.062		10.757	20.059		175.52	35.059	77.688		16.048
133.862	172.511	105.178		16.334			157.266	34.063	78.883		16.248
220.514	139.814	109.062		13.346	10.292			36.769	86.054	37.678	37.946
201.391		110.257		15.04	10.624	165.834	178.328	35.607	86.652	37.21	29.588
	118.016	112.349		13.546	10.292		186.051	36.769	87.05	38.614	28.083
140.436	119.688	40.504		13.695		125.496	165.691			38.146	32.095
135.655	120.357	39.757		14.525		124.5	172.01		67.396	38.848	26.244
	180.936	39.923	139.44	15.272		119.52	168.499		69.72	17.051	14.877
161.352	181.337	32.121	143.673	15.936			107.719		67.23		14.376
124.5	182.541	30.212	147.408	15.853			107.117	25.498			15.212
124.5		30.295	81.871	14.691			106.516	26.095			16.382
	133.862	40.936	82.469	11.122			175.047			17.629	18.221
	142.826	41.533		10.79			171.312			16.334	16.434
141.631	133.862	41.832	130.808	11.039			172.806			25.979	15.737
136.85		45.069	135.788	20.418		101.293	190.9			26.228	14.442
140.137		44.322	135.124	19.837		106.074	185.92	36.188	71.878	26.228
132.468		42.579	134.46	19.588		106.97	184.26	35.856	75.364	29.797
132.717	183.463	46.613	134.46					25.298	74.036	26.477
131.97		48.904	134.46		29.88					31.54	15.438
128.065	186.451	46.613	98.106		31.208	103.584				18.924	16.135
128.663	138.245	43.077	93.624	27.41	30.793	101.891	128.484	26.195		18.526	14.94
129.998	141.83	43.409	93.226	27.21	32.37	104.879	126.99	25.597		18.824	17.596
	136.651	43.907	92.03	22.19	32.038	106.074	129.978			24.302	16.517
	103.335			24.203	32.702	112.05	133.464			24.8	16.932
	106.655			21.613	35.258	119.52	137.946		71.173	20.518	14.442
128.285	109.958			20.916	35.059	119.271	138.942		72.21	27.988	14.608
133.862	105.178					101.592	110.257			29.681	14.525
134.659	109.958				25		114.739			26.693	17.032
129.878	124.301				25.498		112.05			19.223	17.33
127.488	135.655			30.67	26.095		124.301			20.02	16.832
127.488	127.886			30.255	14.027		125.894			19.621	32.968
	108.365			30.836	14.608		126.691			24.103	33.964
	105.178			32.37	14.691		123.703			22.609	35.059
	118.624			32.951	37.649		123.703			24.302	22.41
235.853	123.106			33.449	35.059		123.703			38.844	23.506
236.251	119.221				36.354		133.862			39.093	29.282
233.861	119.819				16.268		131.173			38.678	31.872
223.104	122.508				15.853		119.221				31.955
234.724	110.556				15.355		131.771				27.971
232.068	109.718						133.862				38.263
	118.224						127.289			29.482	38.678
	122.109						117.926			29.282	37.682
	108.802				32.868		116.333			29.681	33.964
	149.4				33.964		116.333			26.992	35.756
	112.388				32.669		114.739			28.087	37.649
	150.994						117.13			28.087	26.195
	147.408						117.13			38.263	25.099
	148.205									35.939	26.095
	182.268									37.682	27.556
	181.272										28.303
	182.932										28.386
											38.678
										29.282	38.512
										28.585	37.599
										29.183
163.345	134.608	72.448	131.591	18.5786	#DIV/0!	114.618	137.165	32.837	77.8716	27.6594	23.6695
46.417	27.0906	35.3136	31.5331	7.52398	#DIV/0!	16.236	25.9388	4.21133	6.60433	7.05863	8.57998
Root	ARAB							KREZUS
+P	+PM	PA	PAM	-P	-PM	+P	+PM	PA	PAM	-P	-PM
154.42	60.095	38.047	39.093			161.591	87.86	36.354	17.472
145.814	61.516	37.051	40.172	16.733		157.766		39.143	19.173
156.332	61.098	35.856	36.52	16.892		173.065	77.028	39.541	19.215
165.894	72.415	26.792	38.545	16.334		100.397	81.672	36.653	16.135
179.28	72.214	27.888	39.342	5.02		99.441	79.68	37.25	16.135	11.155
164.938	71.612	27.29	39.143	16.414		110.915	79.68	38.645	16.135		8.605
	74.22	32.868	37.589	15.936		204.778	164.938	33.565	14.641		8.446
217.925	61.181	34.163	38.486	16.255		203.981	146.292	35.458	15.239		8.685
217.128	69.205	35.756	37.788	5.498		203.981	138.165	35.358	17.081	18.219	8.127
	146.113	38.645		6.295		110.556	99.281	34.462	14.492	17.057	9.163
	152.089	38.944	37.788			129.679	104.301	34.063	16.085	16.351	9.562
	147.01		37.191			105.178	95.377	35.458	15.04		8.964
115.785	99.102	36.404	37.589		19.09	102.19	93.146	34.76	16.633		10.998
147.159	98.604	38.695		9.67	18.675	107.867	105.417	34.661	16.932		11.496
149.649	81.423	37.35		10.458	18.924	106.821	117.687	35.358	18.974		11.579
147.906	160.356	38.993		9.504	13.156	222.108	99.202	45.119	27.888		9.67
152.637	171.312	38.993		10.458	12.824	220.614	81.672	45.119	27.29		10.168
155.874	152.388			12.35	12.948	213.144		44.92	26.842	19.223	10.085
133.862	89.889			10.657	14.94		108.464	34.462	28.685	17.978	13.073
138.942	90.636	37.45		16.683	13.322		102.488	34.76		18.625	12.326
139.241	81.921	19.073	23.605	15.687	13.363		98.604	34.462			12.824
		19.372	23.755	15.397	23.207		63.943
		19.82		12.575	21.862		63.346
			26.394	12.284	19.073		65.736	31.573
		17.828	26.444	12.99	20.667		94.122		23.107		12.201
			23.954	9.562	26.743		100.098		24.502		13.048
				10.807	19.024		93.624		25.298		13.695
	117.428	18.227		11.902	27.017			31.175	30.278		10.168
	119.819	17.779	23.356	10.043	27.888			29.78	30.876		9.67
	118.325			9.96	27.847	176.375		30.478	30.876		10.873
	131.223		22.161	9.836	22.699	178.035	89.225			10.956
	129.48		24.402	22.709	24.608	183.845	82.17			10.309	8.665
	129.729		24.9	11.354	22.865	210.654	88.395			12.749	8.068
	139.241		24.601	9.86	28.535	213.642	116.532		24.103	13.048	10.707
110.407	138.046	17.032		9.661	25.298	216.132	110.058		23.008	12.699	11.753
117.13	139.838	17.928		9.562	25.896		105.078		25.996	15.936	11.354
114.44	137.05	18.824		9.362	25.896					16.185	11.056
	138.444	18.625		9.362	24.502					14.442	11.703
	138.444	17.231		8.516	25.498	230.076				16.135	11.006
	127.608			9.014	27.888	235.554				15.239	12.898
	127.608	17.43		9.213		246.012				15.787	13.346
106.373	129.998			12.848						19.63	13.048
105.476	137.448			12.4			72.758
104.281	137.249			12.749			73.804
	136.253			17.281			73.505			15.04
	113.332			17.38						14.84
	118.684			16.683						14.442
	129.348
	123.252						71.314
	111.22						72.509
	103.584						72.907
145.256	114.379	28.2881	31.9463	12.1896	#DIV/0!	171.274	93.7859	36.1031	21.3618	15.2748
31.3516	30.6697	9.15837	7.18336	3.71957	#DIV/0!	50.2439	22.5925	4.14456	5.61808	2.65695
