# Supplementary material for: Mechanisms of oat (Avena sativa L.) acclimation to phosphate deficiency
Source: PeerJ. 2017 Nov 1;5:e3989. doi: 10.7717/peerj.3989 (PMC5671117; doi:10.7717/peerj.3989)
Supplement: Data S1 [file peerj-05-3989-s007.zip › Zebrowska Raw Data PeerJ/Pi root 1st week.xls]

## Sheet: Arkusz1
ARAB				KREZUS				RAJTAR				SZAKAL
+P	PA	-P		+P	PA	-P		+P	PA	-P		+P	PA	-P
		27.47		294.37	287.71	37.96						133.067	39.127	20.28
		29.97		290.38	257.96	39.96						134.265	39.544	21.079
		33.47		287.71	247.09	37.96						128.871	39.544	20.58
130.4	145.5	22.2						383.616	315.684	27.472		260.74	290.38	18.65
133.5	143.5	21.5						375.624	299.7	26.973		298.7	340.66	26.27
133.2	144.5	21						375.624	311.688	25.974			327.67	33.96
143	145	21.2		399.6	209.79	37.962		253.08	268.4	21.454
142.4	143.8	21.8		399.6	217.782	39.96		217.78	330.67	21.312
143.8	144.6	22.3		355.644	213.786	37.962		227.11	241.76
173.2	145.8	24.3
170.8	143.7	22.2
173.2	145.2	22.8
164.3	145.5	25.8
161.3	147.3	22.5
163.3	144.6	21.3
	195.804	28.472
		24.975
263.736		29.97
269.73	239.76	33.467
219.78		25.974
251.748	235.764	30.47
177.337	160.689	25.3875		337.884	239.02	38.6273		305.472	294.65	24.637		191.129	179.487	23.4698	Mean
47.3554	33.9317	4.12623		54.0383	30.7791	1.03228		80.653	33.2929	3.01947		82.003	154.338	5.75078	SD
