# Supplementary material for: Mechanisms of oat (Avena sativa L.) acclimation to phosphate deficiency
Source: PeerJ. 2017 Nov 1;5:e3989. doi: 10.7717/peerj.3989 (PMC5671117; doi:10.7717/peerj.3989)
Supplement: Data S1 [file peerj-05-3989-s007.zip › Zebrowska Raw Data PeerJ/Pi root 2nd week.xls]

## Sheet: Arkusz1
ARAB				KREZUS				RAJTAR				SZAKAL
+P	PA	-P		+P	PA	-P		+P	PA	-P		+P	PA	-P
422.24	193.81	20.48		236.43		34.63		91.109	76.923	8.242		134.865		3.247
375.62	147.85	22.48		197.14		26.64		91.708	79.42	8.242		134.265		3.372
369.63	223.11	23.48		206.46		30.64		98.302	75.924	8.45		136.064		3.247
169.8	94.5			246.154	120.879				207.792	17.988		487.51	667.67	34.97
163.8	87.3			248.551	129.37				203.796	16.483		507.49	711.29	24.64
167.5	88.3			252.547	127.372				205.794	16.983			705.29	25.97
188.3	138.6			260.739	171.828	8.991		170.83	283.05	26.31			1198.8
201.9	128.5			257.742	177.822	9.49		146.85	217.78	31.97			1218.78
176.1	129.8			251.748	177.822	9.49		155.51	240.43	27.97			1228.77
182.5	93.6	17		173.83	143.86	44.46							1178.82	46.62
179	99.2	15.7		171.83	145.85	40.96							1178.82	46.62
174.5	98	15.3		148.85	180.82	22.48							1198.8	45.954
		15.8		152.85	176.82	23.48
		15.5
		15
239.76	140.859	16.484
398.601	148.851	20.48
335.664	147.852	22.478
377.622	116.883	24.476
359.64	119.88	23.477
329.67	127.872	23.976
267.325	129.154	19.4741		215.759	155.244	25.1261		125.718	176.768	18.0709		280.039	1031.89	26.0711	Mean
98.8417	36.2298	3.71751		42.2454	24.1737	12.9381		35.987	78.4071	9.0038		198.641	253.647	18.9678	SD
