# Supplementary material for: Mechanisms of oat (Avena sativa L.) acclimation to phosphate deficiency
Source: PeerJ. 2017 Nov 1;5:e3989. doi: 10.7717/peerj.3989 (PMC5671117; doi:10.7717/peerj.3989)
Supplement: Data S1 [file peerj-05-3989-s007.zip › Zebrowska Raw Data PeerJ/Pi root 3rd week.xls]

## Sheet: Arkusz1
ARAB				KREZUS				RAJTAR				SZAKAL
+P	PA	-P		+P	PA	-P		+P	PA	-P		+P	PA	-P
447.55		13.49		268.73		34.3		171.828		3.397		188.977	137.462	12.587
391.61	304.36	19.48		195.8		38.96		180.319		4.096		193.14	139.86	12.837
439.56	365.63	18.48		197.14		32.63		171.328		3.247		192.307	150.246	12.987
	112.2			491.508	68.931				223.736				197.14	17.32
	110.4			478.188	65.934				223.736				217.12	20.61
194	99.6			478.188	64.935				223.736				209.12	19.76
202.4	108.9				173.826	19.48		408.92	307.69	17.32
204	106.2				173.826	18.981		368.96	315.67	21.65
203.5	106.5				171.828	19.48		394.27	310.66	24.57
	107			347.65	151.85	32.47
	106			351.65	150.85	33.97
	108			348.36	145.85	34.97
				349.52	146.85	34.97
287.712	199.8	13.487
341.658	145.854	13.487
329.67	171.828	13.487
447.552	97.902	19.481
391.608	149.85	18.482
439.56	108.891	21.978
332.337	147.583	16.8724		350.673	131.468	30.0211		282.604	267.538	12.38		191.475	175.158	16.0168	Mean
103.176	76.7251	3.36657		108.855	46.0484	7.59903		119.162	48.0504	9.91628		2.20278	36.565	3.68407	SD
