# Supplementary material for: Mechanisms of oat (Avena sativa L.) acclimation to phosphate deficiency
Source: PeerJ. 2017 Nov 1;5:e3989. doi: 10.7717/peerj.3989 (PMC5671117; doi:10.7717/peerj.3989)
Supplement: Data S1 [file peerj-05-3989-s007.zip › Zebrowska Raw Data PeerJ/Pi shoot 1st week.xls]

## Sheet: Arkusz1
ARAB				KREZUS				RAJTAR				SZAKAL
1 TYDZIEŃ				1 TYDZIEŃ				1 TYDZIEŃ				1 TYDZIEŃ
+P	F	-P		+P	F	-P		+P	F	-P		+P	F	-P
		70.6		619.38		58.94				7.592				28.271
		67.6		687.31	664.34	51.95				7.592				26.473
		68.27		669.33	745.25	58.61				7.143				28.271
294.8	275	35.9						725.274	639.36	71.928		456.88		30.3
292.9	284	35.9						743.256	655.344	70.929		424.58	559.44	55.61
291.4	276.5	37.7						737.262	647.352	73.926		360.97	498.17	43.29
292.5	292.1	33.6		969.03	869.13	48.951
322.5	287.7	32.9		959.04	849.15	46.953
322.5	297.6	34.3		949.05	849.15	46.953
322.5	287.5	29.3		788.21	818.18			507.49	687.65
325	301.75	27.3		781.22	810.19			615.38	822.84
324	282.5	29.9		851.15	652.35			572.76
316.5	287	35.2		843.16	658.34
317.5	288.7	35.4
313	292.5	36
549.45	499.95	49.005
554.445		39.461
564.435	564.435	38.961
	495	34.155
	629.37	48.951
	564.435	44.456
360.229	365.061	41.1838		811.688	768.453	52.0595		650.237	690.509	39.8517		414.143	528.805	35.3692	Mean
102.175	126.701	12.8165		125.646	89.692	5.51503		99.4493	76.2151	35.5161		48.7993	43.3244	11.6451	SD
