# Supplementary material for: Mechanisms of oat (Avena sativa L.) acclimation to phosphate deficiency
Source: PeerJ. 2017 Nov 1;5:e3989. doi: 10.7717/peerj.3989 (PMC5671117; doi:10.7717/peerj.3989)
Supplement: Data S1 [file peerj-05-3989-s007.zip › Zebrowska Raw Data PeerJ/Pi shoot 2nd week.xls]

## Sheet: Arkusz1
ARAB				KREZUS				RAJTAR				SZAKAL
+P	PA	-P		+P	PA	-P		+P	PA	-P		+P	PA	-P
		24.64				20.65				4.912				20.396
		30.2				32.97				4.704				20.812
		29.47				23.64				4.704				20.729
307.3	208.7	23						419.58	544.455	25.474			735.26	31.3
307.8	211.7	23.2						419.58	549.45	25.474			723.28	38.3
292.7	220	25						414.585	569.43	25.974			719.28	32.97
297.5	205	23		564.435	374.625	23.135		424.91	538.46	15.98		783.22	1038.96
292.7	222	21.8		549.45	369.63	23.135		467.53	589.41	56.94		791.21	1046.95
281	234	22.8		559.44	379.62	23.135		443.56	595.4	37.3		887.11	1038.96
314.6	225	15.4		326.67	423.58	9.99
315.8	220	19.9		328.67	428.57	9.99
313.2	218	24.9		379.62	473.53	19.98
	208	15.9		374.63	467.53	18.48
	211.5	15.8
	210	15.2
420.75	485.1	29.7
629.37	444.555	29.471
569.43	469.53	26.473
519.75	502.92	19.8
594.405	395.604	21.978
574.425	395.604	22.977
402.049	293.734	22.8861		440.416	#NAME?	20.5105		431.624	564.434	22.3847		820.513	883.782	27.4178	Mean
133.884	115.756	4.72133		111.718	#NAME?	6.76168		20.2841	24.108	17.3927		57.8126	173.011	7.77178	SD
