# Supplementary material for: Mechanisms of oat (Avena sativa L.) acclimation to phosphate deficiency
Source: PeerJ. 2017 Nov 1;5:e3989. doi: 10.7717/peerj.3989 (PMC5671117; doi:10.7717/peerj.3989)
Supplement: Data S1 [file peerj-05-3989-s007.zip › Zebrowska Raw Data PeerJ/Pi shoot 3rd week.xls]

## Sheet: Arkusz1
ARAB				KREZUS				RAJTAR				SZAKAL
+P	PA	-P		+P	PA	-P		+P	PA	-P		+P	PA	-P
577.76	510.16	32.63		780.89	451.22	13.32								3.696
	483.52	19.31		706.29	362.3	10.32								3.696
	494.17	22.31		736.6	487.85	10.32								3.446
		16.2						398.601	433.566	67.519		576.09	469.53	50.28
		13.9						363.636	426.573	67.519		527.81	516.15	27.64
		14.5						356.643	433.566	69.586		546.12	507.83	34.97
		18.1		539.46		18.164		526.14	571.1	18.98
		15.5		554.445		18.164		569.43	430.24	26.64
		14.8		574.425		17.558		443.56	440.89	44.62
		16.6		539.46	509.49	37.46
		15.8		536.46	516.48	37.96
		16		519.48	454.55	26.47
				520.48	457.54	27.97
564.3	403.92	27.255
	395.604	22.478
575.424	475.524	27.473
509.85	445.5	19.305
484.515	504.405	17.982
419.58	459.54	11.988
521.905	463.594	19.0073		600.799	#NAME?	21.7706		443.002	455.989	49.144		550.007	497.837	20.6213	Mean
62.9208	41.5867	5.47163		99.764	#NAME?	10.2533		87.8915	56.5905	22.4941		24.3735	24.8648	20.0135	SD
