# Supplementary material for: Mechanisms of oat (Avena sativa L.) acclimation to phosphate deficiency
Source: PeerJ. 2017 Nov 1;5:e3989. doi: 10.7717/peerj.3989 (PMC5671117; doi:10.7717/peerj.3989)
Supplement: Data S1 [file peerj-05-3989-s007.zip › Zebrowska Raw Data PeerJ/Pt root 1st week.xlsx]

## Sheet: Arkusz1
ARAB				KREZUS				RAJTAR				SZAKAL
1 TYDZIEŃ				1 TYDZIEŃ				1 TYDZIEŃ				1 TYDZIEŃ
+P	F	-P		+P	F	-P		+P	F	-P		+P	F	-P
1.59292	2.04298	0.403485		0.162333	0.317	0.104333		0.107	0.452	0.111667		0.6561	0.65157	0.70485
0.563626	0.505311	0.00490163		0.00251661	0.015	0.00351188		0.007	0.014	0.00416333		0.0656586	0.00654806	0.0175787
% K
100	128.253	25.3298		100	195.277	64.271		100	422.43	104.361		100	99.3096	107.43
