# Supplementary material for: Mechanisms of oat (Avena sativa L.) acclimation to phosphate deficiency
Source: PeerJ. 2017 Nov 1;5:e3989. doi: 10.7717/peerj.3989 (PMC5671117; doi:10.7717/peerj.3989)
Supplement: Data S1 [file peerj-05-3989-s007.zip › Zebrowska Raw Data PeerJ/Pt root 2nd week.xlsx]

## Sheet: Arkusz1
ARAB				KREZUS				RAJTAR				SZAKAL
+P	PA	-P		+P	PA	-P		+P	PA	-P		+P	PA	-P
2.86107	3.15684	0.516887		2.85333	2.66633	0.239		3.755	3.795	0.315		1.24409	1.20047	0.796758
0.762629	0.483227	0.145957		0.061101	0.356517	0.00519615		0.177798	0.189747	0.01		0.149022	0.020392	0.368329
% K
100	110.338	18.0663		100	93.4463	8.37617		100	101.065	8.38881		100	96.4936	64.0435
