# Supplementary material for: Mechanisms of oat (Avena sativa L.) acclimation to phosphate deficiency
Source: PeerJ. 2017 Nov 1;5:e3989. doi: 10.7717/peerj.3989 (PMC5671117; doi:10.7717/peerj.3989)
Supplement: Data S1 [file peerj-05-3989-s007.zip › Zebrowska Raw Data PeerJ/Pt root 3rd week.xlsx]

## Sheet: Arkusz1
ARAB				KREZUS				RAJTAR				SZAKAL
+P	PA	-P		+P	PA	-P		+P	PA	-P		+P	PA	-P
3.19631	2.44805	0.426143		2.88	4.423	0.573333		1.57233	1.331	0.253333		2.75502	1.49184	0.25197	Mean
0.647227	0.750151	0.192925		0.183303	0.101484	0.0185562		0.10874	0.065643	0.00251661		0.29935	0.513088	0.0308572	SD
% K
100	76.5898	13.3323		100	0	19.9074		100	84.6513	16.1119		100	54.1499	9.14585
