# Supplementary material for: Mechanisms of oat (Avena sativa L.) acclimation to phosphate deficiency
Source: PeerJ. 2017 Nov 1;5:e3989. doi: 10.7717/peerj.3989 (PMC5671117; doi:10.7717/peerj.3989)
Supplement: Data S1 [file peerj-05-3989-s007.zip › Zebrowska Raw Data PeerJ/Pt shoot 1st week.xlsx]

## Sheet: Arkusz1
ARAB				KREZUS				RAJTAR				SZAKAL
+P	PA	-P		+P	PA	-P		+P	PA	-P		+P	PA	-P
1.58373	1.70793	1.15432		0.904	0.774333	0.151333		1.375	0.925667	0.416		2.73504	6.3159	1.97136	Mean
0.0587102	0.184399	0.205092		0.0345977	0.0497024	0.0112398		0.0597578	0.011547	0.00916515		0.110055	0.0909929	0.123919	SD
% K
100	107.842	72.8858		100	0	16.7404		100	67.3212	30.2545		100	230.925	72.0779
