# Supplementary material for: Mechanisms of oat (Avena sativa L.) acclimation to phosphate deficiency
Source: PeerJ. 2017 Nov 1;5:e3989. doi: 10.7717/peerj.3989 (PMC5671117; doi:10.7717/peerj.3989)
Supplement: Data S1 [file peerj-05-3989-s007.zip › Zebrowska Raw Data PeerJ/Pt shoot 2nd week.xlsx]

## Sheet: Arkusz1
ARAB				KREZUS				RAJTAR				SZAKAL
+P	PA	-P		+P	PA	-P		+P	PA	-P		+P	PA	-P
1.88884	2.01712	0.453971		4.13833	3.673	0.170667		2.405	3.08633	0.521333		0.899767	1.14852	0.525807	Mean
0.427833	0.151017	0.107919		0.273171	0.0576108	0.0023094		0.0207846	0.580715	0.00650641		0.0944148	0.117529	0.0100715	SD
% K
100	106.791	24.0344		100	0	4.12404		100	128.33	21.6771		100	127.646	58.4381
