# Supplementary material for: Mechanisms of oat (Avena sativa L.) acclimation to phosphate deficiency
Source: PeerJ. 2017 Nov 1;5:e3989. doi: 10.7717/peerj.3989 (PMC5671117; doi:10.7717/peerj.3989)
Supplement: Data S1 [file peerj-05-3989-s007.zip › Zebrowska Raw Data PeerJ/Pt shoot 3rd week.xlsx]

## Sheet: Arkusz1
ARAB				KREZUS				RAJTAR				SZAKAL
+P	PA	-P		+P	PA	-P		+P	PA	-P		+P	PA	-P
2.3058	1.09649	0.329853		1.929	0.472667	0.337		1.199	1.01267	0.263333		3.10589	1.99614	0.6105	Mean
0.0715712	0.0928501	0.153435		0.0155885	0.0109697	0.0145258		0.11308	0.0144338	0.0011547		0.137857	0.773381	0.0684017	SD
% K
100	47.5535	14.3054		100	0	17.4702		100	84.4593	21.9627		100	64.2694	19.6562
