# Supplementary material for: Mechanisms of oat (Avena sativa L.) acclimation to phosphate deficiency
Source: PeerJ. 2017 Nov 1;5:e3989. doi: 10.7717/peerj.3989 (PMC5671117; doi:10.7717/peerj.3989)
Supplement: Data S1 [file peerj-05-3989-s007.zip › Zebrowska Raw Data PeerJ/Root FW 1st week.xls]

## Sheet: Arkusz1
ARAB				KREZUS				RAJTAR				SZAKAL
+P	PA	-P		+P	PA	-P		+P	PA	-P		+P	PA	-P
0.246	0.22							0.107	0.19	0.124		0.253	0.184
0.231		0.207						0.104	0.152	0.16		0.205		0.177
0.202		0.255		0.4778	0.4944	0.4296		0.18		0.104		0.244	0.18	0.144
0.178	0.204			0.3865	0.4339	0.4724		0.127	0.132			0.24	0.156
0.314				0.4365	0.4377	0.4558			0.2482	0.2748		0.21	0.18	0.167
	0.343	0.267		0.4058	0.5052	0.4525		0.2544				0.135	0.135
0.35		0.3		0.478	0.494	0.43		0.2794					0.214
0.214	0.293	0.326		0.387	0.434			0.2439	0.2339	0.1241			0.194	0.185
0.341	0.363	0.331		0.32	0.438			0.2264	0.2977	0.1464			0.17	0.165
		0.368		0.437	0.505	0.453		0.2002	0.1902	0.1411		0.223	0.299
	0.284	0.356						0.24	0.15	0.254		0.36	0.248
0.359	0.266	0.237		0.21				0.188		0.172		0.202	0.177	0.303
0.243	0.301	0.213		0.249				0.241	0.117	0.241		0.266	0.289
0.299	0.397							0.216	0.132	0.12		0.256	0.194	0.304
0.22	0.3	0.32						0.16	0.138	0.122		0.293
0.21	0.26	0.28						0.1413	0.141			0.33		0.187
0.2	0.25	0.28							0.1654				0.31	0.258
0.23	0.27	0.36				0.229			0.189			0.267	0.273	0.274
0.22	0.25	0.29										0.239	0.262	0.209
0.21	0.22	0.31											0.1489
		0.28				0.245						0.2194	0.1837	0.16
		0.3				0.228							0.1475	0.1285
	0.2	0.24
		0.21		0.4388
	0.19	0.22			0.4991
0.296	0.273	0.24			0.5086	0.4127
	0.279	0.274		0.3629	0.4736	0.3941
0.232	0.241	0.248		0.4255	0.4123	0.4238
0.254	0.314	0.319		0.3609	0.4431	0.4007
	0.27	0.271
	0.319
		0.235
0.2175	0.2263
	0.2093	0.1991
0.2335	0.2147
0.2523	0.2131	0.1924
0.1976	0.1979	0.2268
0.2064
0.2317	0.1956
0.245692	0.260824	0.271843		0.383979	0.467608	0.386662		0.193907	0.176886	0.165283		0.2464	0.207637	0.204731	Mean
0.0498229	0.0533569	0.0498058		0.0794168	0.0349167	0.0899059		0.0558389	0.0521228	0.0585367		0.0527939	0.0551453	0.0599585	SD
% K
100	106.159	110.644		100	121.78	100.699		100	91.2221	85.2386		100	84.2682	83.0888
