# Supplementary material for: Mechanisms of oat (Avena sativa L.) acclimation to phosphate deficiency
Source: PeerJ. 2017 Nov 1;5:e3989. doi: 10.7717/peerj.3989 (PMC5671117; doi:10.7717/peerj.3989)
Supplement: Data S1 [file peerj-05-3989-s007.zip › Zebrowska Raw Data PeerJ/Root FW 2nd week.xls]

## Sheet: Arkusz1
ARAB				KREZUS				RAJTAR				SZAKAL
+P	PA	-P		+P	PA	-P		+P	PA	-P		+P	PA	-P
0.758				1.4431	1.1706	0.8377		0.556	0.702	0.465		1.003	1.297	0.521
0.811	0.817				0.861	0.6406		0.539	0.625	0.508		1.211	0.722
0.705		0.448			1.2928	0.8513		0.731	0.594			1.177	0.732	0.798
0.816	0.942	0.408		1.299		0.8816		0.685		0.353		1.099	0.812	0.894
	1.018	0.785		1.1749	1.196	0.8482		0.8122	0.7248	0.7847		1.204	1.027
	1.09	0.405		1.112		0.7277		0.7166	0.7872			1.027	1.167
0.767	0.899	0.772		1.104	0.801	0.64		0.8595	0.7803	0.6178		0.959	0.818	0.507
	0.849	0.626		1.175	1.196			0.6946	0.7206	0.7163			1.08
	0.856	0.786		1.112		0.848		0.6575		0.7862		0.912	1.088
	0.772			0.7	1.197	0.728		0.6917	0.8122	0.7582		1.01	1.368	0.433
1.063	1.081	0.766			0.908			0.546	0.463			1.056	1.079	0.44
0.79	0.547	0.575		0.907	0.893	0.75		0.36	0.27	0.351		1.209	1.012	0.681
0.814		0.696		0.898	0.996				0.375	0.358			0.743	0.448
0.864		0.711		0.759	0.956			0.385	0.393			1.126	0.713
0.66	0.89	0.71		0.812	0.933	0.39		0.421	0.412	0.322				0.689
0.67	1.02	0.71								0.7069		1.814	1.501
0.73	0.76	0.6			0.644	0.493		0.4638		0.7656			1.321	0.627
0.68	0.92	0.65		0.502		0.366		0.3248		0.6088			1.656
		0.76										—		0.354
		0.61		1.321	0.675	0.674						0.978	0.7131	0.6196
	0.52	0.69		1.107	0.853	0.66						1.1975		0.538
	0.64											1.048	0.8096	0.4103
0.5
0.52	0.51	0.89		1.4519	1.1625
		0.453			0.9318	0.5612
0.595		0.48			1.2785
0.591	0.605	0.524		1.2653	1.2153
	0.679			1.1635	1.1662	0.612
	0.674
0.9446	0.8416
0.6346	0.9127
0.8124	0.9466
0.5437	0.8741	0.4532
0.6879	0.9812	0.5513
0.9424		0.495
0.734765	0.825808	0.62218		1.07259	1.01633	0.677018		0.590231	0.589162	0.578679		1.12691	1.03467	0.568564	Mean
0.14219	0.170527	0.137814		0.260576	0.19828	0.15825		0.164967	0.184555	0.180973		0.207674	0.290486	0.156704	SD
% K
100	112.391	84.6774		100	94.7548	63.1196		100	99.8188	98.0427		100	91.815	50.4536
