# Supplementary material for: Mechanisms of oat (Avena sativa L.) acclimation to phosphate deficiency
Source: PeerJ. 2017 Nov 1;5:e3989. doi: 10.7717/peerj.3989 (PMC5671117; doi:10.7717/peerj.3989)
Supplement: Data S1 [file peerj-05-3989-s007.zip › Zebrowska Raw Data PeerJ/Root FW 3rd week.xls]

## Sheet: Arkusz1
ARAB				KREZUS				RAJTAR				SZAKAL
+P	PA	-P		+P	PA	-P		+P	PA	-P		+P	PA	-P
1.887	2.08	0.888		2.621		0.9886		1.185	1.528					1.055
	2.093	0.806		1.9849	2.7721	1.0532		0.746	2.048	0.337			4.253	1.106
1.398	1.136	0.926		2.9085	2.2734	1.268		1.044	1.808	0.946		3.525	4.211
1.579	1.361			2.4552	2.2638	0.8457		2.108	1.753	0.99				0.988
4.172	2.328	1.175		2.6369	3.2073	1.1824		1.3765	1.7071					0.897
3.538				2.4106	3.0903	1.0584		2.196	1.7127	1.3583		2.112	2.674	0.964
	2.274	1.69		2.455	2.273			1.5119	1.645	1.3073		2.524	1.896	0.925
		1.312		2.637	2.264	1.182		2.281	1.852			2.686	2.385	0.891
				2.286	3.207	1.282		2.0636	1.5615	1.0552		2.352	1.463
4.29		1.706			3.09	0.74		1.8286	1.8018	0.693				0.551
2.803	1.135	1.839		1.278		0.83		1.866		0.406			1.525	0.546
3.413	1.738	1.317		2.944	2.269	0.798			3.014	0.543		4.12		0.499
1.828	2.354	1.649		1.716	1.643	0.858		1.578	3.301	0.495		2.837		0.226
				2.056	1.676	0.903		1.985	3.82	0.458		2.289	1.008	0.267
1.5	2.14	2.3		1.897	1.991	0.846		2.135	3.547	0.513		3.863	2.662
1.48	2.28	2.14		1.175	2.711			1.2611		1.016		4.416
1.63	2.03	2.26				0.9				1.2779		3.491	3.595
1.59	2.27	2.23			2.032	0.841							3.534
2.11	1.47				2.066	0.822
2.05	2.1	2.39				1.008							1.6155	0.7464
1.95	2.2			1.572	1.99	1.232						1.5206	2.1594	0.8644
1.67	2.55											1.5236	1.585	0.7582
1.49	2.43
				2.5701	1.9881	1.1538
1.068		1.066		1.9769	2.7894	1.0497
	1.53	0.931		2.9135	2.2698	1.2364
		0.709		2.3958	2.3165	0.8773
		0.77		2.7265	3.1973	0.9653
		0.874
	1.223
	1.235
1.2947
1.7754	1.4274	0.8793
1.3645	1.4704
1.8842	1.3295	0.7425
2.07673	1.84101	1.3909		2.26742	2.42636	0.9967		1.67771	2.22136	0.813979		2.86609	2.46899	0.752267	Mean
0.916028	0.473008	0.589098		0.519643	0.498681	0.169061		0.473782	0.813878	0.361978		0.945248	1.06256	0.275096	SD
% K
100	88.6496	66.9755		100	107.01	43.9574		100	132.404	48.5171		100	86.1449	26.2471
