# Supplementary material for: Mechanisms of oat (Avena sativa L.) acclimation to phosphate deficiency
Source: PeerJ. 2017 Nov 1;5:e3989. doi: 10.7717/peerj.3989 (PMC5671117; doi:10.7717/peerj.3989)
Supplement: Data S1 [file peerj-05-3989-s007.zip › Zebrowska Raw Data PeerJ/Root length 1st week.xls]

## Sheet: Arkusz1
ARAB				KREZUS				RAJTAR				SZAKAL
+P	PA	-P		+P	PA	-P		+P	PA	-P		+P	PA	-P
22.4	20.9	20.9			24.1			16	20.6	15.7		11.5	15.5
19	16.6				26.4			15.2		15.2		15	14.5	12.5
16.4	17.6	19.1			25.3			19	22.2			11.5	20	14.5
22	17	19.9		22.7	22.8	21.7						13	18	14.5
21	26.7	21.1		20.5	23.7	25.6		17.3		13.5		12.5	21	13
24.5	17.4	18.6		24.1	25.6	21.7		15	18	14		16
14.6	23.5	23.8		22.7	22.8	21.7		27	21.8	24.2		10.7	13.8	11.4
16.5	21	18		16.8		25.6		29.2	23			19.5	12.7	12
22.5	20.5	21.2		18.5	23.7	18		27.6	24.5	19.1				11
13.5	20.4	18.6		20.5	23	18.9		28.5	18.9	15.1		16.4	17.5	12.9
16	21.6	21.5		24.1	25.6	21.7		24.7	21.7	17.3		14	12.7	12.6
17.7	25				24.1			21.5	22.6	17.9		18.5	19.6	18.5
25.9	22	28.9			17.5	19			20	20.6		17.5	17.2	19
17.8	22.3	29.4		14		17.5		27		20.2		13.5	18.6	18.6
18.9	24.7			19	18	14.5			23.5	23		13.5	16	21
18		29.1		17	17	18.5		20.5	26.5	20.8		15	17	17.9
		18.4		15.5	17.5	16		23.5	25.2			16.4	13.9
11.2		18.2						23.5	20.1			17.7	15.8	16.8
		18.1		17.5	16			16.5		24.5		18.3	16
		17.5			16.7	15.7			26.2	15		17	15	18
	13	17		13.4				22.8	16	13.4		18.8	14.1	17.5
	13.5	18				17.7		17.2	19.9	22.7			19.1	16.1
16.1	15.2	20.5		19.1	18	19.2		14.2	24.3	14.6		19.5		19.2
15		22.6		20.8		17.5						19.5	17.5	17.1
18.7	16.2	20.5		18.7								19.6	19	16.3
19.5	14.5	19.6		20.5										19.8
14.3	14.6	18.5		19.8	25.6	20.5							16.9	16.9
17.6	16.9	18.3		21.5	22.5	23.8
18.8	15.4	19.4		23.6	18.5	25.5
16.5	22.5	25.5		25.4	24.5	23.5
23.5	24	24.5		27.6	26.7	24.5
20.2	24.3	25.4
18.9	23.5	26
21.2	16.5	20.5
13.8	20.1	19.2
19.2	17.2	20
18.6	16.1	19.7
16.5	18.4	16.6
11.5	14.4
12.6		17.2
12.5
15.5	19.6	17.2
13		18
13.3	15.5	17.8
22.6	18.7	23.5
	24.7	29
24.7	28
27
24.5	23.4
17.3
23		22.5
22.6	17.5	18.7
19.5	18.6	21.3
24	20.8	22.5
	18.3	23.4
19.6	22.5	17.6
16.5	19.7	19.8
21.3	16.4	18.5
18.5745	19.5043	20.8388		20.1435	21.9826	20.3773		21.3789	21.9444	18.1556		15.8652	16.5826	15.9609	Mean
3.96499	3.74759	3.43947		3.58238	3.62086	3.38216		5.05257	2.85929	3.81949		2.88784	2.34959	2.9646	SD
% K
100	105.006	112.19		100	109.13	101.161		100	102.645	84.9226		100	104.522	100.603
