# Supplementary material for: Mechanisms of oat (Avena sativa L.) acclimation to phosphate deficiency
Source: PeerJ. 2017 Nov 1;5:e3989. doi: 10.7717/peerj.3989 (PMC5671117; doi:10.7717/peerj.3989)
Supplement: Data S1 [file peerj-05-3989-s007.zip › Zebrowska Raw Data PeerJ/Root length 2nd week.xls]

## Sheet: Arkusz1
ARAB				KREZUS				RAJTAR				SZAKAL
+P	PA	-P		+P	PA	-P		+P	PA	-P		+P	PA	-P
41	49.6	41.2		46.1		55.4		32.2	39.8	36.8			35	41
39.6	46.6	41.4		47.4	42.4			32.6	41.1					35.3
39.7	44.5	44		46.8	41.2	54.3		32.5	40.5	38.1		25
	39.1	37.1			45.7	56.1		31.7	46.5	38.6			28	39
42		45		47	38.6	56.4		34.1	43.7	32.5			29.5	38.5
43.3	39.2	32.5		44.6	41.6	53.5		36.6	42.6	42.9		34	38.1	29.3
27.2	42	44.7						44	35.2	46.6		26.1	32.1	34.4
27.8	37.7	47.4		47	31.2	42.7		47	34.7	49.5		29.7	38.3	29
30.1	30.1	51.6		44.6	35.9	44.9		46.1	29.4	49.5		28.2	39.6
26.5	39.3	45.1		32.4	41.6	53.5		37.9	33.8	48.1		33.3	39.5	32.9
28	30.1	45		42.5		48.4		36.9	31.3	41.3		33.5	42	29.5
36.1	37.4	51		46.1				38.1	34.3	41.5		24	35.5	46.3
	46				35	56		47.5		46.5		28.7	34.3	43.5
47.5				36.5	34.5			52	42	42.5		24.1	41.4	42.3
44	49			35.5		44			39.5	44.5		23.6	33.1	44
45.3	48.9			33	32	50.5		52	45.5	45		24.6	31	43.7
	23.7	33.5			30	52			48	46.5		41	29.5	42
	26.6	32.4		41.6	36.5	43.7			25			38	34.5	43
	30	34.5		38.7	33.1	52.6		35.5		42.1		35.5	35.2
		33.8		42.6		48.1				34.3		38.2	32.5
		35.2		46.2	30.4	44.9				47.1			32.4	42.7
	23.4	32.3		35.5	27.6	45.5		34.6	25.2	38.3		38.2	45	36
34.2	28	34		38.6	32.4					41.8			42.1	37.1
31	27.6	34.2		44.4								39	42.2	33.9
34.5	29	31.2											43	33.7
23.2	28.4			37.5	41.5	49.4						38.6	42.6	36.1
25.3	26.6			45.5	44.8	52.6						39.9		37
27	25.4			51.8	39.5	55.5
24.8	27.1	31.5			43.5	48.1
28.2	25.1	36.5		43.7	39.4
23	29.2	36.3
26.6	28.7	38.1
26.9	29.6	37.7
24.8	23.6	31.2
31.6	25.6	32.6
27.8	23.2	31.1
30.2	26.7	33.3
28.7	24.6	38.5
23.5	27	43
25.3	30	39.4
31.1	25.5	40.1
32.2	30.1	38.5
30.2	31.2	39.8
31.5	26.5	41.2
		39.4
43.4	45.1
	46.6	47.6
		49.3
43.4	41.5
26.5	29.5	38.4
31.7	25.3	36.5
27.3	28.5	41.6
	25.2
22.5	27.5	35.5
26.5		39.5
31.6512	32.3146	38.7489		42.3167	37.2	50.3682		39.4882	37.6722	42.5714		32.16	36.5167	37.8348	Mean
7.05247	8.19193	5.60311		5.16213	5.29816	4.59165		7.05407	6.94227	4.82008		6.21834	4.98796	5.12903	SD
% K
100	102.096	122.425		100	87.9086	119.027		100	95.4011	107.808		100	113.547	117.645
