# Supplementary material for: Mechanisms of oat (Avena sativa L.) acclimation to phosphate deficiency
Source: PeerJ. 2017 Nov 1;5:e3989. doi: 10.7717/peerj.3989 (PMC5671117; doi:10.7717/peerj.3989)
Supplement: Data S1 [file peerj-05-3989-s007.zip › Zebrowska Raw Data PeerJ/Root length 3rd week.xls]

## Sheet: Arkusz1
ARAB				KREZUS				RAJTAR				SZAKAL
+P	PA	-P		+P	PA	-P		+P	PA	-P		+P	PA	-P
51.6	33.5	51.9		43.4	45.2	65.2		43.2	58.6			28	45	57
34.6	39.6	61		54.9	50.1	74.3		45	61.5	51.5		30	39	56
42.6	45.6	55.3		54.9	48.3	65.4			66.6	61.5			36	49
46.5	48.2	54.1		49	47.5	72.8		49	62.6	65.5			39.5	58.5
	44.7	52.2		52.4	52.3	57.1			69	70.2			37	56
41.7	34.8	57.3		54.1	52.7	62.9		42.4		59.2		46	51.4	59.3
	37.2	67		54.9	52.7	42.4		40.2	42.5	66.3		43.6	50	59.4
		70.2		54.9	33.7	51		51	36.2	70.5		39.2	51	50.3
34.1	37.4	69.6		49	39.3	57.1		42.7	40.7	66.3		47	52	55
35.4		74		52.4	27.8	42.7		49.9	40.3			46.1	52.8	50.5
38.2	35.5	67.3		30.3	45.2	65.2		37.6	37.1	65.3		46.6	49.2	49.2
		73		43.4	50.1	76.3		45.7	44.3			33.2		56
50	32	68		52	42.5	70		39	64.5	70		34.5	40.5	65.2
51				38	48	58		46		69.5		38.2		67.3
52	47			41	44	68.5		51.5				38	35	58.7
				48	45	65		48	69.5			35	38.5	61
40.5	36.5	63.2		49.5	47.5	59.5		46	69.5	69.5		56	41	57.5
41	33.4	61.2		55.3	51.1	68		45.1	36.1	49.1		45	48	63
35.4	34.2	56.4		58	36	54.1		37		48.9		55	53.5
38.8	35.8	58		36.6	37.2	67.6			43.4	42		54.6	50	60
38.5	34.1	55.3		37.7	42.6	67		44.7	37.2	49		56		64.8
35.4	35.4	49.2		38	47.5	53		37.2		48.1
32	35.2	49		57.5	59.2	57.5		35.4	42.3	41.5		52	55.1	34
33.4	36	51.5										50.1	38.3	35.1
31.2	36.3	49.8											55.8
34	35.4	46.5		44.6	46.5	65.2						52.2	56.1	33.6
37.2	37.3	53.2		53.7	51.4	71.3						50.3	39.5
32.9	35.4	48.3		55.8	47.8	55.4
36.5	35.5	41.2		55.5	53.2	68.8
32.4	36.2	48.7		49.7	55.1	58.5
38.4	36.8	45.3
30.2	34.4	50.2
35.3	37.4	48.2
34.4	34.2	49
32.1	36.1	51.3
34.7	33.6	45.4
45	42.8	53.5
48.5	41.1	54.1
45.5	41.3	48.5
34.5	43.2	54.2
35.7	42.2	63
34.5	41.8	52.1
	31	64.2
35.7
34.6		74
36.6	47	65
53.7
51.9	38.9
49.4
51.3	41.6	56.3
42.7	39.7	57.6
46.5	37.6	51.7
52.3	38.7	64.4
43.1	40.5	55.2
40.6	47.4	61.5
40.0837	38.25	56.6062		48.7321	46.4107	62.1357		43.83	51.2167	59.1056		44.3909	45.8348	54.6261	Mean
6.9228	4.37354	8.28311		7.50269	6.87698	8.65539		4.85886	13.3542	10.4716		8.68507	7.15546	9.43192	SD
% K
100	95.4254	141.22		100	95.2364	127.505		100	116.853	134.852		100	103.253	123.057
