# Supplementary material for: Mechanisms of oat (Avena sativa L.) acclimation to phosphate deficiency
Source: PeerJ. 2017 Nov 1;5:e3989. doi: 10.7717/peerj.3989 (PMC5671117; doi:10.7717/peerj.3989)
Supplement: Data S1 [file peerj-05-3989-s007.zip › Zebrowska Raw Data PeerJ/Shoot FW 1st week.xls]

## Sheet: Arkusz1
ARAB				KREZUS				RAJTAR				SZAKAL
+P	PA	-P		+P	PA	-P		+P	PA	-P		+P	PA	-P
0.325	0.201			0.5218	0.4437	0.3694			0.237	0.205		0.392	0.267	0.184
0.204	0.204			0.4578	0.4711	0.3599						0.361		0.325
0.252	0.219			0.4224	0.4151	0.2724		0.223		0.205		0.397	0.293	0.262
0.252	0.261			0.3582	0.3915	0.2637		0.199				0.378	0.256	0.298
0.356		0.304		0.4067	0.3814	0.2908		0.3242	0.3028	0.2703		0.394	0.267	0.246
	0.407	0.295		0.4001	0.4099	0.2985				0.2625				0.192
0.345		0.266		0.422	0.415	0.272		0.3163	0.343	0.2728			0.267
0.278	0.352			0.358	0.392	0.264		0.2725	0.3335	0.1789			0.251	0.251
0.349	0.413	0.288		0.309	0.381	0.291		0.3413		0.1946			0.269	0.234
	0.409	0.296		0.407	0.41	0.299				0.1893		0.353	0.425
	0.317	0.301						0.348	0.293	0.236			0.363	0.39
0.392	0.311	0.255						0.315	0.268	0.18		0.308	0.286	0.321
0.265	0.329	0.211							0.273	0.215		0.383	0.434	0.348
0.375								0.331	0.245	0.153		0.397	0.373
0.23	0.24							0.306	0.261	0.15		0.448
0.22	0.26							0.2299	0.2226			0.417	0.448	0.274
0.23	0.26	0.28						0.1876	0.232					0.416
0.26	0.26	0.29						0.1839	0.2617	0.2051		0.392	0.449
0.26	0.34	0.31										0.41	0.39	0.395
0.27	0.33	0.34										0.3593	0.2743
0.24	0.29											0.3311	0.304	0.2805
	0.27	0.24										0.313	0.2605
0.26	0.23	0.23
0.23		0.27		0.3694	0.4538	0.3542
		0.19		0.3599	0.3915	0.3487
0.346	0.404	0.209		0.2724	0.4271	0.2526
	0.368	0.2		0.3637	0.4075	0.2736
0.339	0.32	0.222		0.2908	0.3843	0.2893
0.373		0.304		0.4371	0.3556	0.2731
0.304		0.223
0.228	0.353	0.293
0.233		0.246
0.2969	0.3225
0.3261	0.2571	0.1923
0.2297	0.3105	0.2031
0.2136	0.2313	0.2213
0.2421		0.2335
0.2532	0.2523
0.3122	0.2241	0.2043
0.281509	0.298193	0.254196		0.384769	0.408156	0.298262		0.275208	0.272717	0.208393		0.377088	0.326489	0.294433	Mean
0.0543053	0.0637118	0.0431617		0.0636558	0.0298551	0.0381012		0.0619177	0.0386654	0.0396687		0.0377845	0.0741623	0.0711053	SD
