# Supplementary material for: Mechanisms of oat (Avena sativa L.) acclimation to phosphate deficiency
Source: PeerJ. 2017 Nov 1;5:e3989. doi: 10.7717/peerj.3989 (PMC5671117; doi:10.7717/peerj.3989)
Supplement: Data S1 [file peerj-05-3989-s007.zip › Zebrowska Raw Data PeerJ/Shoot FW 2nd week.xls]

## Sheet: Arkusz1
ARAB				KREZUS				RAJTAR				SZAKAL
+P	PA	-P		+P	PA	-P		+P	PA	-P		+P	PA	-P
1.001	1.232			1.3835		0.5307		0.771		0.427		2.045	1.753	0.823
0.897	0.846	0.298				0.4237		0.814	0.85	0.35		2.059	1.61	1.091
0.89	1.577	0.339				0.5401		1.06				2.054		1.005
0.937								0.863	0.912	0.273		2.039
	1.407			1.0885	1.4598	0.4198				0.5121		2.124	1.461	1.005
		0.453		1.0834	1.5645	0.4652			1.4041	0.5295			1.435
1.452	1.618			0.931	1.131			1.3247	1.3565	0.4564
	1.633	0.653		1.089	1.46	0.545		1.2137		0.4538
				1.083	1.565	0.42		0.8486	1.3475
	1.412	0.635			1.569	0.465		0.9743	1.3316	0.5828		1.998	2.159	0.785
1.687		0.555			1.358			1.204	1.065	0.225			1.995	0.736
1.477	1.326	0.449		1.329	1.41	0.587		0.934	0.705				2.185	1.047
1.476		0.518		1.077	1.339			0.908	1.54	0.378			1.711	0.634
1.29		0.55		0.998	1.385	0.326		1.056	0.997	0.323		2.242	1.805	0.633
1.38	1.32	0.56		1.025		0.365		0.987	1.254	0.298		2.291		0.902
1.49	1.35	0.58		0.92		0.363								0.994
0.99	1.29	0.51			0.932	0.551				0.5431		2.295	1.884	0.886
1.14	1.32	0.5				0.369				0.4613		2.325	2.123
1.02		0.47		0.942		0.399								0.544
0.94		0.47		0.876									1.5949	0.5714
1.25		0.44		1.225	0.992	0.468						1.5605	1.4006	0.6341
1.16	1.23			0.978								1.4638	1.6513
	1.44			1.306
1.03	1.06			1.3755	1.5852	0.5413
1.01		0.315		1.4387	1.6967	0.4175
	1.657	0.392		1.1696		0.3414
	0.953	0.361		1.2558		0.5836
	1.115	0.572		1.0857	1.4658	0.4291
	1.272	0.561
1.1987		0.3471
0.9768		0.3652
0.8477	0.9876	0.4734
1.0651	0.8764	0.3261
0.9942
0.9785	0.9943	0.3517
1.14312	1.26892	0.46325		1.12665	1.3942	0.454781		0.996792	1.16025	0.415214		2.04136	1.76913	0.819367	Mean
0.232229	0.243169	0.103539		0.167967	0.220363	0.0819246		0.168744	0.26763	0.109763		0.273257	0.26765	0.186157	SD
% K
100	111.005	40.5251		100	123.747	40.3657		100	116.398	41.655		100	86.6643	40.1383
