# Supplementary material for: Mechanisms of oat (Avena sativa L.) acclimation to phosphate deficiency
Source: PeerJ. 2017 Nov 1;5:e3989. doi: 10.7717/peerj.3989 (PMC5671117; doi:10.7717/peerj.3989)
Supplement: Data S1 [file peerj-05-3989-s007.zip › Zebrowska Raw Data PeerJ/Shoot FW 3rd week.xls]

## Sheet: Arkusz1
ARAB				KREZUS				RAJTAR				SZAKAL
+P	PA	-P		+P	PA	-P		+P	PA	-P		+P	PA	-P
3.373	3.547	0.645		4.2626		0.4923		2.934	3.002	0.513		6.944		0.914
	3.544				4.4733	0.473		2.807	3.547	0.453		8.266	6.313	0.891
		0.77		4.0512	3.8276	0.5307		2.723		0.676		5.931	5.115
3.766	3.969	0.69		3.2816	3.7015	0.4519		3.514	3.695	0.575		6.789	7.237	0.851
	4.621	1.158		2.9984	4.6259	0.4916		3.5207	4.0251	0.6833		7.521	6.086	0.779
		0.886		3.3032	4.631	0.4431		4.3059	3.5915	0.6517		4.298	4.736	0.899
		1.113		3.282	3.828	0.354		4.0976	3.362	0.769		4.058		0.894
		1.254		2.998	3.702	0.492		3.0326	4.5126	0.7714		4.795	4.1	0.962
				3.093	4.626	0.508		3.0427		0.4203		4.378
		1.099		2.931	4.631	0.595		2.6486	3.1524	0.4346		7.783	6.05	0.878
		0.892		3.109		0.747							5.854	0.812
5.002	4.434	1.125		4.553	3.86	0.604				0.423			4.951	1.125
4.97	5.789	0.83		3.871	4.175	0.713		4.738		0.354		6.8	4.885	0.64
	3.15	1.5		3.952	3.987	0.706				0.4		6.595	5.634
	3.2	0.84		4.021	3.657	0.753		5.57		0.398				0.747
	3.3	0.69				0.405				0.7919		8.28		1.301
	3.22	0.76		2.411		0.434						8.422
3.12	3.45	1.54		2.544	3.797	0.686				0.7937			7.578	1.454
3.32	3.5	1.41			3.419	0.609
3.55	3.34			2.962		0.523								0.8064
3.5	3.5			2.86	3.56	0.866							4.5603	0.8847
4.26	3.52	1.4				0.899								0.8773
3.709		1.073
		0.776		3.8626	4.6453	0.6473
		0.654			4.4951	0.4928
				4.0512	3.9174	0.5013
		0.731		3.5816	4.7283	0.4639
3.965	3.602	0.843		3.9794	4.5967	0.4876
		0.743
		1.041
	3.1208	0.8389
		1.1165
		1.0824
5.4699	3.3559	0.6725
4.6204	3.0193	0.9051
4.7491	3.4261	0.9642
4.09817	3.63041	0.969116		3.45267	4.13734	0.569241		3.57784	3.61095	0.569244		6.49	5.62302	0.924435	Mean
0.744587	0.649834	0.256873		0.589949	0.443865	0.139886		0.919924	0.483896	0.162201		1.55894	1.03454	0.199709	SD
%K
100	88.586	23.6475		100	119.83	16.487		100	100.925	15.9103		100	86.6413	14.244
