# Supplementary material for: Mechanisms of oat (Avena sativa L.) acclimation to phosphate deficiency
Source: PeerJ. 2017 Nov 1;5:e3989. doi: 10.7717/peerj.3989 (PMC5671117; doi:10.7717/peerj.3989)
Supplement: Data S1 [file peerj-05-3989-s007.zip › Zebrowska Raw Data PeerJ/Shoot heighr 1st week.xls]

## Sheet: Arkusz1
ARAB				KREZUS				RAJTAR				SZAKAL
+P	PA	-P		+P	PA	-P		+P	PA	-P		+P	PA	-P
18.2	15	14.2		23.6	25.7	23.5			16.3	16.6		22	20	16
17.5	15.5			24.8	26	23			15.5	15		22.5		21
16	15.4	14.5		25.6	25.7			18.5		12.6		24.5	19	19
18	16				25.2	21.9		16.3				22		18.5
23	18.1	16		25.8		22.7		17				23	18.5	20.5
20.1	18	16		23	24.4	22.7		16.9	16.5			17.6	17	15
19.4	26	21.3			25.2	21		21	23.1	20.5			17.6
24.6	24.5	22		22.9	23.8	19.5		20.7	21.1			17.3	18	18.7
23.7		23		21		21.9		20.2	23.4	19.2			18.2	17.5
21.5	24.5			25.8		22.7			21.6	20		19.2	18	17
22.2	23.9	22.6		23	24.4	22.7		22	23.4			18.5	17.1	18
24.2	23.4	22.3		23.6	25.7	23.5		21.7		19.7		25.3		27.5
24.6	21	20.7			18			23	23.7			29.5	23.7	26
23.2	19.7	21.7		17	17.5	19.5		23.4	22	17.1		24.5	18.8	24.5
19.4	20.5	18.9		19.5	25	15.5			20			25.7	28	23.2
22.9	23.5	18		16.5	22	17			24.5	17		29.4	26	26
	16.5	16.6		17	18.5	19		21.5	23.5	17.4		25.3
16.7	16	16.2		20.8		15.6		19.5	19	14.2		28	26.7	20.7
15.8	15.5	16.5		16.6	15.4			17.1	20.5	15.3		29.7
	17	16		21.4	18.5	19.6		16.1	22.5	13.1		24.5	28.5
16.2	17.3	15.8		19.1	16.1	18		19.6	20.8	15.1		24.6	27.1
16.7	17.2	18		15.4		17.7		17.4	22.1	14.8		21.1	19.1	16.1
19.4	18.4	18.6		18.6	19	17.8		15.9	21.8	13.2		19.5	21.5	19.2
20.2	18.7	19.4			16.5	16.5						19.5	17.5	17.1
22.2	18.6	18.7		15.6								19.6	19	16.3
21	20.2	19.8		20.5	19.8							20.1	22.1	19.8
21.5	20.4	17.3		25	25.5	20.5						21.2	16.9	16.9
19.6	18.6	17.2		18.7	18.5	20.4
19.7	19.1	18		19.5		19.5
21.2	21.5	18.2		22.3	23.5	22.5
23.5	20.5	19.2		20.6	20.7	20.5
21.8	20.2	19
22.7	19.7	18.7
23	22.2	19.4
23.5	22.8	21.2
22.7	23.3	20.7
22.8	21.6	19.8
25.3	22.6	18.7
23.5	23.2	20.4
23.4	23.8	19.9
17.7		18.8
21.6	19.6	14.5
17.4		17.5
18		18
23.5	24.8	20
23.5	24	19
23.5	23.5	18.1
24.5
20.8	25.5	19.9
20.4	20.5	19.5
17		17
15.4	15	22
20.5	22.3	19
20.2	23.1	18.5
22	22.5	18.3
20.5	19.5	19.2
25.6	22.4	22.4
22.3	21.5	17.5
24.5	18.5	21.5
21.0491	20.4264	18.8218		20.8593	21.6917	20.1808		19.3222	21.1211	16.3		22.964	20.8318	19.75	Mean
2.73529	3.03145	2.13244		3.25733	3.67529	2.48065		2.48657	2.63303	2.55682		3.70898	3.96081	3.59825	SD
% K
100	97.0416	89.4185		100	103.991	96.7473		100	109.31	84.3588		100	90.7151	86.0042
