# Supplementary material for: Mechanisms of oat (Avena sativa L.) acclimation to phosphate deficiency
Source: PeerJ. 2017 Nov 1;5:e3989. doi: 10.7717/peerj.3989 (PMC5671117; doi:10.7717/peerj.3989)
Supplement: Data S1 [file peerj-05-3989-s007.zip › Zebrowska Raw Data PeerJ/shoot height 2nd week.xls]

## Sheet: Arkusz1
ARAB				KREZUS				RAJTAR				SZAKAL
+P	PA	-P		+P	PA	-P		+P	PA	-P		+P	PA	-P
35.8	33.6			40	40.4	25.3		30.5	30.1	21.1		44	42	35
30				38.3	40.5	22.8		32	30.1			44	40	35
	32.9			41.4	39.4	25.7		35.1	25.8	18.9		46	39	34.5
				39.1	40.6	22		32	31.6	24		45.5	40.5	33.5
30.3	38	22		39.5	42.5	21.5		31.5	29.5	21.6		43	41.5	36
	34.4	22.4		35.7	38.9	21.6		33.7	30.2	24.2			39.6
43.2	40.5	30.2		34.9	40.3	24.5		34.6	36.3	29		35		27.4
	42.4	22.5		39.5	41.7	25.7		35.5	37.1				38.7
38	36	33		35.7	38.9	22		37	36.8	29.2		34.8	35.8
47	40.5	29.6		33.5	41.3	21.5		34.2	34.7	28.5		38.5	36.5	26.7
44.9	38			36.2	42	21.6		39		28.2		40.5	40.2	29
35.5	42.1	30.2		38.3		25.3		36.5	35.3	28.7		50.7	46.5	29.7
44.2		22.5		28	38	15.5		37		21			44	31
45	43.1	33		36	39	25		36	30.5	21		51.5	48.8	35.5
41.8		29.6		34	36.5			34		22		44.5	43	28
45	43.2				37	22.5		35.5	35.5	22.5		48.3	46.7	27.6
33.6	34.5	27.2		32.5	38	24		39	39	23		49	48.2	39
34.6		28.7		32.6					30	28.3		49		39.5
36.3		26		32.5	33.1			28.1		27.1		47.5	48.2	39
34.5		29		34.9	30.4	25.6		26.5	26.5	28.2		46	46.8
33.8	32.4	27.3		34.1	27.6	24.4		27.3	23.4	26.9				38.7
35.5	32.7	28.7		41.4	33.5	26.4		28.2	29.8	27.4		38.2	45	36
32.6	32.1	27		35.6	37.7			26	26.4	28.3		41.1	42.1	37.1
38	32.5	29.2										39	42.2	33.9
34.7	32.3	26.7										40.3	43	33.7
37.5	38.2	25.3		39.6	41.5	26.7						38.6	42.6	36.1
40	40.1	30.4		41.5	38.4	25.4						39.9	44.9	37
38.8	37.6	28.7		40.9	40.7	26.5
36.7	38.1	28.9		37.6	39.6	24.3
	43.2			39.3	43.4	25.5
44.5	42.5
42.8
43.3	44.3	33.2
34.8	35.2	30.5
39.6	34	29.8
38.7	34.6	32.4
39.1	34.4	31.2
36.7	31.2	22.4
33.2	31.5	23.8
33.7	31.8	22.5
36.2	39.3	37.5
35.6	40.4	29.2
37.5	39.2	33.2
38.2	39	33.5
37.2	42	20.3
31	37.2	21.4
35	34.2	29.3
	36.3	21
	35.1	25.5
40.3	35.6	26.6
35.6	33.4	25.5
32.4	35.3	25.4
34.8	36.2	23.5
34.5	32.8	24.4
35.5	37.5	21.6
37.4479	36.8383	27.4304		36.763	38.4962	23.8042		33.1455	31.5053	25.1952		43.2565	42.7417	33.8652	Mean
4.21002	3.76994	4.07327		3.4007	3.731	2.50017		3.95495	4.37346	3.4036		4.84072	3.63078	4.06813	SD
