# Supplementary material for: Mechanisms of oat (Avena sativa L.) acclimation to phosphate deficiency
Source: PeerJ. 2017 Nov 1;5:e3989. doi: 10.7717/peerj.3989 (PMC5671117; doi:10.7717/peerj.3989)
Supplement: Data S1 [file peerj-05-3989-s007.zip › Zebrowska Raw Data PeerJ/Shoot height 3rd week.xls]

## Sheet: Arkusz1
ARAB				KREZUS				RAJTAR				SZAKAL
+P	PA	-P		+P	PA	-P		+P	PA	-P		+P	PA	-P
51.6	49.5			51.2	50	28.4		43	45.1	35.5		60	61	34
44.6	48.5			50.7	53.7	27.6		46.6	39.5	25.8		64.5	55.5	33
49	44.6	26		55.6	50.9	24.7		43.3	40	31		53	53	28
50	48.6			54.3	49.3	26.2		46	42	32		62.5	57	30.5
52.4	49.4			54.1	56	26.7		47.6	48.1	30.5		63	59.5	32
50	42.4			54.2	57.8	26.3		42.6	43.6	29		54.5	57.6	27.5
68		40.1		50.5	56	22		48	52.5	32.9		52.4	51.2	27.5
65		35.5		55.6	59.9	26.2		46.1	47.4	30.2		55.6	55.5	28.6
	58.5	37		54.3	63.5	26.7		44.7	49.1	33.3		56	54.5	35.2
69.5	58.4	37.5		54.1	57.8	26.3		52.3	49.3	31		55	54
63.5		28		52.5	50	23.4		51.3	48.7	27.1		54	52	27
56	55	38.2		51.2	53.7	28.4		50.2	50.2	28.2		74.5	64	32.7
53.5	58	36.5		53	44.5	25		58	53.5	18		59.5	63.8	32.6
52	53.5	35		51	50.5	29		56	54	24		74	62
54.2	56.5	34.3		49.5	50	27.5		52.5	55	22		74.5		27.5
				51	50.5	28		55.5	53.5	19.5		69	60.9	28.8
45.2	48	40.5		50.5	49	25		54	55	20		74.5	64	32.7
47.1	47	40.2		45	44.8	24.7		41.1	43	36.1		59.5	63.8	32.6
50.4	52.3	42.5		48.4	43	23.1		42.2	34.5	39.2		74	62	31.9
45.6	49.1	41.6		49.1	48.6	31.6		45	38	37.1		74.5		28.5
44.7	48.5	43		41.1	34.1	27.5		41.8	35.4	39.1		69	60.9	28.8
49.1	49.8	38.3		45.5	49.6	29.3		43	37.7	35.8		58	56	27
52.7	50.2	38.5		47.5	49.6	37		41.3	43.4	37.4		52	55.1	34
55.2	51.2	37.5		38.8	49	33.5								35.1
53.4	54	37.8		43.2	52	38.5						57.8	55.8	27.4
56.1	52.8	38.4		51.2	50.4	26.5						52.2	56.1	33.6
48.5	45.6	37.5		57.7	52.7	25.7								26.7
48.7	46	35.3		55.6	51.6	28.2
57.4	55	41.2		54.7	57.3	25.2
58.4	56.2	38.5		58.1	56.5	29.7
58.3	55.9	40.7
55.7	54.5	39.2
52.2	56.6	35.5
60.5	54.2	34.2
55.8	56.1	36.4
53.9	55.5	35.7
52.1	57	37.2
55.2	52.3	39.5
48.6	47.2	36.2
57.2
56.5
56.1		41.5
50.5		37.7
49.4	39.4	33.6
40.7	47	29.5
52.4	40.5	23.5
49.5	47.5	32
51.5	55	31.5
53.7	53	36.6
50.4	51.5	36.7
56.9	47.8	29.7
50.6	51.2	29.2
53.7	42.5	27.3
49.8	45.6
47.3	44.7
55.4	43.5	27.5
53.0685	50.5646	35.8652		50.9733	#NAME?	27.5967		47.4826	46.0217	30.2043		62.14	58.0522	30.528	Mean
5.56444	4.96895	4.64266		4.65891	#NAME?	3.65848		5.22239	6.48992	6.33493		8.37546	4.0971	2.89749	SD
