# Supplementary material for: Mechanisms of oat (Avena sativa L.) acclimation to phosphate deficiency
Source: PeerJ. 2017 Nov 1;5:e3989. doi: 10.7717/peerj.3989 (PMC5671117; doi:10.7717/peerj.3989)
Supplement: Data S1 [file peerj-05-3989-s007.zip › Zebrowska Raw Data PeerJ/soluble sugars root 3rd week.xls]

## Sheet: Arkusz1
ARAB				KREZUS				RAJTAR				SZAKAL
+P	PA	-P		+P	PA	-P		+P	PA	-P		+P	PA	-P
6.2325	16.095	8.88		16.665	14.58	8.625		10.335	17.205	19.5		23.28	32.19	23.19
6.69	16.29	10.185		17.34	13.8825	7.32		20.58	15.24	14.01		22.08	32.07	23.52
6.5775		9.675		16.2	13.92	8.775		11.535	17.58	20.94		19.35	31.65	13.599
5.0475	14.13	9.165		10.695	13.83	10.245		10.425	16.455	18.03		17.235	24.75	26.28
4.725	10.665	9.87			20.58	8.67		11.655	17.79	14.04		17.61	31.08	18.12
3.3675	16.515	10.17		14.13	20.28			14.745	13.26	19.38		20.97	32.58	14.505
	14.46	5.0325		17.7	20.79	21.3		15.345	9.3	14.73		21.75	24.9	14.955
6.0825	16.875	5.5575		17.82	16.92	21.48		13.86	10.695	14.415		18.984	20.82	14.22
		7.11		16.38	19.35	20.61		21.39	17.79	14.475			21.96	16.695
								20.22	16.38	21.9				17.73
									20.04
5.53179	15.0043	8.405		15.8663	17.1258	13.3781		15.009	15.6123	17.142		20.1574	28	18.2814		Mean
1.21098	2.18001	2.00016		2.39408	3.13121	6.47149		4.3023	3.26335	3.13084		2.19422	4.82329	4.49824		SD
