# Supplementary material for: Mechanisms of oat (Avena sativa L.) acclimation to phosphate deficiency
Source: PeerJ. 2017 Nov 1;5:e3989. doi: 10.7717/peerj.3989 (PMC5671117; doi:10.7717/peerj.3989)
Supplement: Data S1 [file peerj-05-3989-s007.zip › Zebrowska Raw Data PeerJ/soluble sugars shoot 3rd week.xls]

## Sheet: Arkusz1
ARAB				KREZUS				RAJTAR				SZAKAL
+P	PA	-P		+P	PA	-P		+P	PA	-P		+P	PA	-P
7.7175	20.52	25.3125		10.92	21.9			16.725	24	32.01		25.2	20.07	36.18
7.155	20.37	24.57			21.57			25.02	24.09	38.46		29.82	31.92	42.93
7.605	24.72	27.945		18.75	18.54	27.42		20.76	19.14	44.94		22.62	27.09	43.44
7.995		24.075		16.74	15.795	28.08		18.54	15.09	43.5		31.47	32.37	44.64
7.71		25.515		11.625		23.715		18.63	18.36	43.62		33.24	32.07	43.2
8.13		22.5675		18.78	16.8075	28.26		23.88	21.09	30.84		31.29	21.06	35.1
9.72	25.335	22.275		15.33	17.2575	29.79		18.21	23.4	41.04		22.53	20.64	38.4
7.05	23.715			20.79	16.2	30.96		18.63	21.9	35.79		21.99	21.09	38.88
7.635	21.15				21.21	33.48		19.23	18.84	35.04		20.94	22.89
									20.04	39.72
7.8575	22.635	24.6086		16.1336	18.66	28.815		19.9583	20.595	38.496		26.5667	25.4667	40.3462	Mean
0.779603	2.21866	1.92988		3.74285	2.53944	3.05827		2.76642	2.87577	4.95245		4.84528	5.39878	3.65759	SD
