# Supplementary material for: Mechanisms of oat (Avena sativa L.) acclimation to phosphate deficiency
Source: PeerJ. 2017 Nov 1;5:e3989. doi: 10.7717/peerj.3989 (PMC5671117; doi:10.7717/peerj.3989)
Supplement: Data S1 [file peerj-05-3989-s007.zip › Zebrowska Raw Data PeerJ/Starch root 3rd week.xls]

## Sheet: Arkusz1
ARAB				KREZUS				RAJTAR				SZAKAL
+P	PA	-P		+P	PA	-P		+P	PA	-P		+P	PA	-P
11.76	9.66875	16.2925			10.155	14.64		13.7725	11.865	18.34		16.1	8.96	20.5625
14.595	10.08	16.6687		12.435	10.14	14.775		12.81	11.4275	15.295		15.6275	10.57	21.1925
14.9012	11.0687	18.13		12.825	9.8175	14.955		13.755	12.775	19.46		11.2175	8.505	20.8163
12.565	15.155	16.8525		12.0675	10.4025	16.26		11.515	11.6375	18.1125		11.69	11.0425	17.57
15.0325	12.8537	16.2575		12.24	10.56	16.02		16.345	12.635	16.5375		10.045	13.9825	14.91
13.3438	14.21	15.6538		13.0275	9.975	15.78		11.34	13.0375	16.5725		10.3425	11.1125	14.1225
15.3825	13.8075	16.2225		10.14	11.04	11.49		13.9125	13.825	17.6925				17.78
10.185	12.565	17.3775			9.585			13.6325	11.5675	20.0375				17.5175
12.1625	12.32	16.03		12.18	9.825	11.295		12.6875	12.1625	16.1875
										17.1325
										13.3
13.3253	12.4143	16.6094		12.1307	10.1667	14.4019		13.3078	12.3258	17.1516		12.5037	10.6954	18.0589	Mean
1.78481	1.86075	0.757277		0.945177	0.445479	1.9495		1.49292	0.802046	1.90288		2.67297	1.94549	2.66488	SD
