# Supplementary material for: Mechanisms of oat (Avena sativa L.) acclimation to phosphate deficiency
Source: PeerJ. 2017 Nov 1;5:e3989. doi: 10.7717/peerj.3989 (PMC5671117; doi:10.7717/peerj.3989)
Supplement: Data S1 [file peerj-05-3989-s007.zip › Zebrowska Raw Data PeerJ/Starch shoot 3rd week.xls]

## Sheet: Arkusz1
ARAB				KREZUS				RAJTAR				SZAKAL
+P	PA	-P		+P	PA	-P		+P	PA	-P		+P	PA	-P
	9.70375	15.8375		11.175	13.83	14.94		9.54625	17.4475	22.68		16.975	13.5975	26.9325
15.9075	11.3225	23.59		11.19	13.02			12.985	17.045	19.6875		15.1375	14.105	26.9587
15.575	9.89625	17.0362		11.46	13.575	14.82		17.0975	9.84375	19.81		14.42	11.3575	17.9375
15.1025	12.53	16.73		11.145	15.18	21.42		10.885	11.0075	17.885		16.9925	11.935	16.485
17.43		17.3057		11.58	14.925	20.79		16.6775	12.705	15.5575		15.6975	15.61	21.175
14.4113	13.9213	26.705		10.875	15.96	19.59		14.84	16.555	16.905		16.415	10.7625	23.94
15.61	14.245	15.1725		7.125	12.135	20.58		16.1875	12.845	17.0275		15.61		23.905
15.785	13.3525	18.41		10.17	12.78					16.1875
12.88	14.0875	16.1525		11.1	11.37	22.68				20.895
15.3377	12.3823	18.5488		10.6467	13.6417	19.26		14.0312	13.9213	18.515		15.8925	12.8946	22.4763
1.30859	1.85884	3.9305		1.38032	1.49948	3.13396		2.96695	3.07903	2.38299		0.958378	1.85267	4.12964	Mean
															SD
